# Supplementary material for: An Eye-Tracking Study on Text Accessibility and Comprehension in University Students
Source: Behav Sci (Basel). 2026 Jun 22;16(6):1041. doi: 10.3390/bs16061041 (PMC13296324; doi:10.3390/bs16061041)
Supplement: Supplementary file 1 [file behavsci-16-01041-s001.zip]

Archive with 1 entries (1 files):
- behavsci-4347765-supplementary.pdf
